# Supplementary material for: Genome Subtraction and Comparison for the Identification of Novel Drug Targets against Mycobacterium avium subsp. hominissuis
Source: Pathogens. 2020 May 12;9(5):368. doi: 10.3390/pathogens9050368 (PMC7281720; doi:10.3390/pathogens9050368)
Supplement: Supplementary file 1 [file pathogens-09-00368-s001.zip]

Archive with 7 entries (5 files):
- pathogens-729691-supplementary/
- pathogens-729691-supplementary/Supplementary file/
- pathogens-729691-supplementary/Supplementary file/Supplementary table S1.pdf
- pathogens-729691-supplementary/Supplementary file/supplementary table S2.doc
- pathogens-729691-supplementary/Supplementary file/supplementary table S3.doc
- pathogens-729691-supplementary/Supplementary file/supplementary table S4.doc
- pathogens-729691-supplementary/Supplementary file/Supplementary Table S5.docx
